# Supplementary material for: Iterative computational design and crystallographic screening identifies potent inhibitors targeting the Nsp3 Macrodomain of SARS-CoV-2
Source: bioRxiv. 2022 Jul 28:2022.06.27.497816. Originally published 2022 Jun 28. Preprint. [Version 2] doi: 10.1101/2022.06.27.497816 (PMC9258288; doi:10.1101/2022.06.27.497816)
Supplement: Supplement 2 [file media-2.xlsx]

## Sheet: Sheet1
Set	No	ID	Library code ID	Enamine Catalog ID	Formula	MWT	Purity (LC/MS)	Smiles	Stereochemistry	salt	ratio	salt MWT	HIT*	Xtal	PDB	Res [Å]	RMSD [Å]**	HTRF	IC50 [µM]	SEM [µM]	Ki*** [µM]	DSF HIT****	DSF adj p-value	DSF max dTma	DOCK Score at PDB 6W02	DOCK Score at PDB 5SOI	DOCK Score at PDB 5SOP (everted)
		ADPr											Y	Y				Y	0.5, 1.2, 1.4	0.03, 0.07, 0.05	0.4, 1.0, 1.2
First docking screen	1	Z8637	ZINC000361138637	ZINC000361138637	C17H17FN4O	312.34	100	CC1CN(CC=2C=NC=3NN=C(C)C3C2)C=4C=CC=C(F)C4O1	Achiral														0.73	0.16	-41.89
	2	Z9020	ZINC000884519020	ZINC000884519020	C14H15N5O	269.3	100	O=C1NCCCC1NC=2N=CN=C(N2)C=3C=CC=CC3	Racemic or presumed racemic or meso													Y	2.7e-07	1.01	-39.19
	3	Z6511	ZINC000078036511	ZINC000078036511	C14H18N4O2	274.31	100	OC(=O)CCC1CCCN(C1)C=2N=CN=C3NC=CC23	Racemic or presumed racemic or meso				Y	Y	5SOI	1.05	1.45	Y	504.4	25	438.9		0.12	0.65	-42.78
	4	Z8648	ZINC000649348648	Z2272518272	C17H20N4O2S	344.431	100	CS(=O)(=O)C1CCCCN(C1)C=2N=CN=C3NC=4C=CC=CC4C23	Racemic or presumed racemic or meso														0.081	0.24	-40.84
	5	Z9572	ZINC000579359572	Z2466029852	C12H14N4O3	262.264	100	OC(=O)CC1CN(CCO1)C=2N=CN=C3NC=CC23	Racemic or presumed racemic or meso				Y	Y	5SP2	0.97	2.98	Y	226.6	3.7	197.2	Y	0.0011	0.66	-37.92
	6	Z1628	ZINC000641881628	Z292244616	C14H11N5O2S	313.334	100	CC1=CC(CSC2=NN=C3C(=O)NC=4C=CC=CC4N23)=NO1	Achiral													Y	0.0023	0.68	-39.3
	7	Z5167	ZINC000679635167	Z1633273067	C17H16FNO2	285.312	100	CC1N(CCC=2C=C(F)C=CC12)C(=O)C=3C=CC=C(O)C3	Racemic or presumed racemic or meso														1.1e-12	0	-41.52
	8	Z6395	ZINC000798346395	Z1983043995	C17H12N4O2	304.302	96	O=C(OCC=1C=CC=NC1)C=2C=CN(N2)C=3C=CC=C(C#N)C3	Achiral														0.0014	0.18	-41.43
	9	Z1635	ZINC001184571635	Z4487949141	C17H16N4	276.335	100	CC=1C=CC=CC1CNC=2N=CN=C(N2)C=3C=CC=CC3	Achiral													Y	8.5e-07	0.85	-42.71
	10	Z2024	ZINC000371562024	Z2457179839	C18H19NO3	297.348	100	CC=1C=CC(=CC1O)C(=O)N2CC[C@@H](C2)OC=3C=CC=CC3	Single known enantiomer														0.0019	0.36	-39.72
	11	Z4135	ZINC000373034135	Z1872719808	C16H17FN4O3	332.329	100	CC(C(=O)N1CCCC1C2=NC(=NO2)C(=O)N)C=3C=CC=C(F)C3	Diastereomeric mixture														0.17	0.15	-42.51
	12	Z3291	ZINC001337833291	Z3076613852	C9H12ClN7	253.691	100	CN(CC1=NC=C(Cl)N1C)C=2N=CN=C(N)N2	Achiral													Y	1.1e-06	0.98	-42.33
	13	Z0329	ZINC000773730329	Z1894536786	C15H17NO4	275.299	100	CC1=CN=C(COC(=O)C(C)(C)C=2C=CC(O)=CC2)O1	Achiral														5.1e-08	0.06	-38.03
	14	Z4508	ZINC000182324508	Z1633133671	C17H18N2O2	282.337	100	OC=1C=CC=C(C1)C(=O)N2CCC(C2)NC=3C=CC=CC3	Racemic or presumed racemic or meso														0.55	0.37	-43.36
	15	Z4141	ZINC000336444141	Z1633706618	C17H15NO2	265.306	100	OC=1C=CC=C(C1)C(=O)N2CC=C(C2)C=3C=CC=CC3	Achiral													Y	0.0051	0.71	-38.9
	16	Z9710	ZINC000302059710	Z1640934037	C13H14ClN5O	291.736	100	NC=1N=CN=C(N2CCC(C2)OC=3C=CN=CC3)C1Cl	Racemic or presumed racemic or meso				Y	Y	5SOK	1.05	9.08						2e-07	0	-44.74
	17	Z1086	ZINC001641481086	Z4487949886	C11H10Cl2N4S	301.194	100	NC=1N=CN=C(SCCC=2C=CC=C(Cl)C2Cl)N1	Achiral														0.0018	0.21	-40.38
	18	Z5722	ZINC000910475722	Z3011798979	C15H21FN4O3	324.35	100	CC(O)CNC=1C=C(N=CN1)N2CC3(CCC3)C(F)(C2)C(=O)O	Diastereomeric mixture				Y	Y	5SOL	1.05	1.91	Y	464	10.1	403.7	Y	0.0022	0.96	-40.92
	19	Z5547	ZINC000368135547	Z2165045968	C17H14F3NO3	337.293	100	OC=1C=CC(F)=C(C(=O)N2CCC(C2)OC=3C=CC=C(F)C3)C1F	Racemic or presumed racemic or meso														1.6e-08	0.07	-42.86
	20	Z2380	ZINC000779122380	Z4497139876	C15H10N2O3S	298.316	100	O=C(COC(=O)C=1C=CC2=NSN=C2C1)C=3C=CC=CC3	Achiral														1.3e-06	0.47	-39.47
	21	Z5356	ZINC000881775356	Z2850028638	C16H16N6OS	340.402	100	CC1=CSC(=NC=2C=CC=CC2)N1CC3=NN=C4C(=O)NCCN34	Achiral													Y	0.0026	0.51	-40.34
	22	Z2051	ZINC000664632051	Z2615946612	C14H17F3N4O	314.306	100	CC=1NC=2N=CN=C(N3CCOC(CC(F)(F)F)C3)C2C1C	Racemic or presumed racemic or meso				Y	N				Y	136.5	2.5	118.8	Y	0.012	0.51	-38.4
	23	Z5505	ZINC000835985505	Z2289338199	C17H19N3O3	313.351	100	O=C(CC=1C=CC(=CC1)N2C=CC=N2)OCC3CCCNC3=O	Racemic or presumed racemic or meso				Y	Y	5SOM	1.05	4.95						0.53	0.16	-39.58
	24	Z0856	ZINC000173980856	Z1275893099	C20H20N4O2	348.398	100	CC1CN(C1C=2C=CC=CC2)C(=O)CCC3=NC(=NO3)C=4C=CN=CC4	Racemic or presumed racemic or meso													Y	0.0014	0.6	-40.77
	25	Z8885	ZINC001165768885	Z4487949989	C15H14FNOS	275.341	100	NC(=O)C=1C=CC(CCSC=2C=CC=C(F)C2)=CC1	Achiral														5.2e-05	0.09	-39.55
	26	Z7864	ZINC000292637864	Z2217993152	C14H17N7O	299.331	95	OCC1=CN(N=N1)C2CCCN(C2)C=3N=CN=C4NC=CC34	Racemic or presumed racemic or meso				Y	Y	5SOT	1.05	1.62						0.00062	0.32	-40.87
	27	Z7665	ZINC000882897665	Z2852334606	C12H10F3N7O	325.249	100	CN(CC1=NN=C2C(=O)NC=CN12)C=3N=CC=C(N3)C(F)(F)F	Achiral														0.067	0.55	-38.22
	28	Z3280	ZINC000920153280	Z2919094570	C12H13N5S	259.33	98	CC(CSC1=NN=C2NC=NN12)C=3C=CC=CC3	Racemic or presumed racemic or meso				Y	Y	5SON	1.05	6.85						0.0005	0	-42.62
	29	Z7041	ZINC000352487041	Z1247440146	C17H18N4O2S	342.415	100	CC1=NC(=CN1C)S(=O)(=O)NCC=2C=CC(=CC2)C=3C=CN=CC3	Achiral														4.6e-05	0.35	-38.28
	30	Z7570	ZINC001652467570	Z4487949892	C17H15N5OS	337.398	97	CC=1C=C(C)N=C(CSC2=NN=C3C(=O)NC=4C=CC=CC4N23)C1	Achiral														0.031	0.36	-40.79
	31	Z6891	ZINC000897286891	Z2977110982	C14H15N5S	285.367	100	C(C1CCN(C1)C=2N=CN=C3NC=CC23)C4=NC=CS4	Racemic or presumed racemic or meso				Y	Y	5SOO	1.05	2.85						0.83	0.15	-40.99
	32	Z9550	ZINC000865679550	Z2770190602	C12H15ClN4O2S	314.791	100	CS(=O)(=O)C1CCCN(C1)C=2N=CN=C3NC(Cl)=CC23	Racemic or presumed racemic or meso													Y	0.00012	0.64	-38.07
	33	Z4305	ZINC001364194305	Z3829620497	C14H18N4O2S	306.383	100	O=S1(=O)CCC2(C1)CCCN(C2)C=3N=CN=C4NC=CC34	Racemic or presumed racemic or meso				Y	Y	5SOP	1.05	2.89	Y	169.6	2.4	147.6	Y	1e-05	1.26	-42.64
	34	Z8680	ZINC000866018680	Z2771332573	C16H16ClN5	313.784	95	ClC1=CC=2C(=NC=NC2N1)N3CCCC(C3)C=4C=CC=NC4	Racemic or presumed racemic or meso														0.35	0.25	-48.09
	35	Z6019	ZINC000189176019	Z1817115813	C16H15N5O2	309.322	100	CC=1C=CC(=CC1)C2=NOC(=N2)C3CN(C(=O)C3)C=4C=NNC4	Racemic or presumed racemic or meso														0.017	0.27	-41.73
	36	Z4911	ZINC000371804911	Z1272437580	C17H16N4O2	308.334	100	COC(=O)CC1CN(C=2C=CC=CC12)C=3N=CN=C4NC=CC34	Racemic or presumed racemic or meso													Y	1e-05	0.79	-45.6
	37	Z7655	ZINC000285507655	Z2033609742	C13H14N6O2	286.289	95	O=C1NN=C(O1)C2CCCN(C2)C=3N=CN=C4NC=CC34	Racemic or presumed racemic or meso				Y	Y	5SOU	1.05	3.02	Y	278.7	5.5	242.5		0.3	0.6	-38.16
	38	Z1027	ZINC000893191027	Z2971171460	C14H20N4O2S	308.399	96	CCC1=CNC=2N=CN=C(N3CCCC(C3)S(=O)(=O)C)C12	Racemic or presumed racemic or meso				Y	Y	5SOV	1.05	1.53	Y	126.3	5	109.9	Y	9.2e-14	1.03	-39.35
	39	Z9920	ZINC000118179920	Z1227796397	C11H13N5OS	263.318	96	O=C1CCCN1CCSC=2N=CN=C3NC=NC23	Achiral				Y	Y	5SOW	1.05	2.88					Y	6.2e-06	0.95	-40.99
	40	Z7766	ZINC000882897766	Z2852333953	C14H14ClN7O	331.76	100	CN(CC1=NN=C2C(=O)NC=CN12)C=3C=C(Cl)N=C(N3)C4CC4	Achiral														0.37	0.14	-41.39
	41	Z5531	ZINC000896845531	Z2976439815	C17H22N6O	326.396	100	CCC1=CNC=2N=CN=C(N3CCCC(CC4=NC(C)=NO4)C3)C12	Racemic or presumed racemic or meso				Y	Y	5SOQ	1.05	1.99	Y	147.9	3.1	128.7	Y	0.00024	0.6	-49.36
	42	Z1015	ZINC001458791015	Z4487950019	C13H9N5OS2	315.373	98	O=C1NC=CN2C(CSC3=NC=4C=CC=CC4S3)=NN=C12	Achiral													Y	0.00046	0.67	-40.85
	43	Z3167	ZINC000413143167	Z2347031126	C17H23N7	325.411	100	CN(C1CCCN(C1)C=2C=CC=NN2)C=3C=C(NC4CC4)N=CN3	Racemic or presumed racemic or meso														0.047	0.44	-40.1
	44	Z5728	ZINC000905245728	Z2904246700	C12H12Cl2N2O2S	319.206	99	CC(C=1C=CC(Cl)=C(Cl)C1)S(=O)(=O)CC=2C=NNC2	Racemic or presumed racemic or meso														0.36	0	-38.22
	45	Z3896	ZINC000745413896	Z1304817700	C20H19N3O3	349.383	98	CC=1C=C(C=CC1C(=O)OCC2OCCC=3C=CC=CC23)N4C=NC=N4	Racemic or presumed racemic or meso													Y	0.0051	0.63	-38.15
	46	Z8387	ZINC001559178387	Z4493166733	C13H13ClN6O2	320.734	92	ClC1=CC=2C(=NC=NC2N1)N3CCCC(C3)C4=NNC(=O)O4	Racemic or presumed racemic or meso														0.29	1.01	-39.55
	47	Z2995	ZINC000772152995	Z1579562365	C15H16N2O4	288.298	96	CC=1C=CC(CC(=O)OCC2=NOC(=N2)C3CC3)=CC1O	Achiral														0.93	0.32	-38.89
	48	Z8074	ZINC000879258074	Z2838825288	C17H21N3O2	299.367	93	CC1CCC2=NNC=C2C1C(=O)N(C)OCC=3C=CC=CC3	Racemic or presumed racemic or meso													Y	0.026	0.54	-44.56
	49	Z9310	ZINC000352369310	Z1247232419	C16H14N4	262.309	97	C1CC12CN(C=3C=CC=CC32)C=4N=CN=C5NC=CC45	Achiral														9e-07	0	-38.97
	50	Z1211	ZINC000043461211	Z839134474	C14H12N6O	280.284	91	NC=1N=CN=C2N(CCOC=3C=CC(C#N)=CC3)C=NC12	Achiral				Y	Y	5SOX (N3)	1.05	[6.22]						0.23	0.45	-46.92
	51	Z8186	ZINC001472868186	Z4487949829	C14H12N8O	308.298	95	CN(CC1=NN=C2C(=O)NC=CN12)C=3C=CC=4N=CC=NC4N3	Achiral				Y	Y	5SP1	1.03	6.75					Y	5.2e-06	0.81	-41.76
	52	Z3700	ZINC000910053700	Z2911330075	C16H18N4O2S	330.404	93	CN(C(=O)CN1CCNC(=O)C1)C=2C=CC(=CC2)C3=NC=CS3	Achiral														6e-05	0	-40.87
	53	Z3271	ZINC000891493271	Z3080034649	C14H19N5O	273.333	100	CCC1=CNC=2N=CN=C(N3CCC[C@@H](C3)C(=O)N)C12	Single known enantiomer				Y	N				Y	203.6	4.7	177.2	Y	2.8e-15	1.77	-38.15
	54	Z5972	ZINC000570815972	Z2569185178	C12H13N5S	259.33	90	NC=1N=CN=C2N(CCCC=3C=CSC3)C=NC12	Achiral													Y	4.9e-06	0.51	-42.91
	55	Z5262	ZINC000345855262	Z1959750559	C14H12N6O2	296.284	100	CC1=NC(CC2=NOC(CC=3C=CC=4NN=CC4C3)=N2)=NO1	Achiral														0.77	0.45	-40.12
	56	Z0132	ZINC000733430132	Z1195567143	C20H17NO4	335.353	100	O=C(CC=1C=CC=2OCCC2C1)OCC3=CC=4C=CC=CC4NC3=O	Achiral														0.58	0.21	-42.35
	57	Z0953	ZINC000110510953	Z994884020	C13H12ClN5O	289.72	91	COC=1C=CC(Cl)=CC1CN2C=NC=3C(N)=NC=NC23	Achiral														0.0059	0.27	-40.96
	58	Z4827	ZINC000681764827	Z1749321559	C13H10N6O2	282.257	98	NC=1N=CN=C2N(CC=3C=C(ON3)C4=CC=CO4)C=NC12	Achiral				Y	Y	5SP0 (N3)	1.05	[3.94]						0.067	0.63	-42.06
	59	Z0893	ZINC000110510893	Z994883510	C13H10F3N5	293.247	96	NC=1N=CN=C2N(CC=3C=CC=C(C3)C(F)(F)F)C=NC12	Achiral				Y	Y	5SOR (N3)	1.05	[3.5]					Y	0.014	0.5	-45.38
	60	Z0078	ZINC000559260078	Z1749323087	C11H9ClN6	260.682	98	NC=1N=CN=C2N(CC=3C=CC(Cl)=CN3)C=NC12	Achiral				Y	Y	5SOS (N3)	1.05	[1.42]					Y	1.6e-08	0.98	-38.17
	61	Z6028	ZINC000904236028	Z2997536925	C12H14N6O2	274.278	100	CNC=1C=C(N=CN1)C2=NOC(CN3CCCC3=O)=N2	Achiral														0.0041	0.33	-38.74
	62	Z0288	ZINC001364630288	Z4487950013	C12H15N5O3	277.279	100	CN(CC1=NN=C2C(=O)NC=CN12)C(=O)COC3CC3	Achiral														4.7e-05	0.49	-39.03
	63	Z4066	ZINC000896334066	Z2878876689	C16H17N5O	295.339	97	CC(CC=1C=CC=CC1C)C2=NC(=NO2)C=3C=C(N)N=CN3	Racemic or presumed racemic or meso													Y	1.2e-05	0.98	-40.18
	64	Z1347	ZINC000351161347	Z2286320485	C16H16N6O2	324.337	100	CC(C)C1=NOC(CCC2=NC(=NO2)C=3C=CN=C4NC=CC34)=N1	Achiral														1.3e-06	0	-47.17
	65	Z6468	ZINC000350686468	Z1942457172	C16H13FN4O2S	344.363	100	COC=1C=CC(=CC1)C2=NN=C(NC(=O)CC=3N=CC=CC3F)S2	Achiral														0.43	0.58	-39.53
	66	Z9652	ZINC000356759652	Z1685063887	C17H16N6O2	336.347	100	C(CC1=NC(=NO1)C2CC2)CC3=NC(=NO3)C4=NNC=5C=CC=CC45	Achiral													Y	7.9e-05	0.72	-41.63
	67	Z5289	ZINC000339235289	Z1039063898	C12H7F2N3S	263.265	100	FC=1C=CC(F)=C(SC=2N=CN=C3NC=CC23)C1	Achiral														0.96	1.24	-39.48
	68	Z5086	ZINC000820965086	Z2234571750	C11H11N7O	257.251	96	NC=1C=C(N=CN1)C2=NOC(CCN3C=CC=N3)=N2	Achiral													Y	0.0028	1.48	-39.36
	69	Z7156	ZINC001187497156	Z2769913762	C13H14ClN7	303.75	100	ClC1=CC=2C(=NC=NC2N1)N3CCCC(C3)C4=NN=CN4	Racemic or presumed racemic or meso														0.12	0.86	-41.77
	70	Z6511	ZINC000546336511	Z1682870861	C16H15N3O3	297.308	95	NC(=O)C=1C=CC(CC2=NOC(CCC=3C=COC3)=N2)=CC1	Achiral														3.7e-06	0	-39.05
	71	Z1186	ZINC000542791186	Z1626738799	C15H16N2O2	256.299	95	CN(CC=1C=CC=C(O)C1)C(=O)CC=2C=CN=CC2	Achiral														0.29	0.19	-38.92
	72	Z4620	ZINC000924094620	Z2924154370	C16H17N5O2	311.338	98	CN(C)C=1C=C(COC(=O)C=2C=CN=C3NC(C)=NC23)C=CN1	Achiral													Y	0.0012	1.08	-43.57
	73	Z0828	ZINC000827900828	Z4487949152	C16H18N4O	282.34	100	O=C(N1CC=CC21CCCCC2)C=3N=CN=C4NC=CC34	Achiral				Y	Y	5SOZ	1.05	1.59						0.071	0.93	-43.27
	74	Z3789	ZINC000350813789	Z1890780818	C15H12N6O2S	340.359	100	CC=1OC(=NC1CC2=NC(=NO2)C=3C=NC=NC3N)C4=CC=CS4	Achiral													Y	3e-05	0.56	-41.78
	75	Z7873	ZINC000642067873	Z3831819916	C16H17FN4O	300.33	100	OC[C@H]1CCCN(C1)C=2N=CN=C3NC=4C=C(F)C=CC4C23	Single known enantiomer				Y	Y	5SOJ	1.05	1.46	Y	90.3	1.7	78.6	Y	2.2e-12	1.5	-40.33
	76	Z6923	ZINC000450476923	Z4027450995	C16H18N4O2	298.339	100	C[C@@H]1CN(C[C@@H](CO)O1)C=2N=CN=C3NC=4C=CC=CC4C23	Racemic diastereomer with known relative stereochemistry				Y	Y	5SP3	1.01	1.74	Y	416.2	9.5	362.1		0.19	0.46	-41.34
	77	Z7450	ZINC000222377450	Z2982250405	C10H8N4O3S	264.26	100	CC=1OC(=O)OC1CSC=2N=CN=C3NC=NC23	Achiral				Y	Y	5SOY	1.05	2.22						0.0065	0.49	-40.23
	78	Z1121	ZINC000359061121	Z1839333834	C17H20FN3O2S	349.423	100	CC=1C=CC(=CC1F)C2=NOC(CCCSC3CCCNC3=O)=N2	Racemic or presumed racemic or meso													Y	0.00011	0.57	-38.72
Fragmentstein initial	79	Z8539	Z4718398539	Z4718398539	C21H21N3O5	395.408	96	OC(=O)C1CC=2C(=CC=CC2O)C1NC(=O)C=3C=CC(NC(=O)NC4CC4)=CC3	Diastereomeric mixture				Y	Y	5SPD	1.05		Y	0.8, 1.2	0.03, 0.05	0.7, 1.0	Y	1.3e-17	4.95
	80	Z8515	Z4718398515	Z4718398515	C19H19N3O4	353.371	100	CNC(=O)NC=1C=CC(=CC1)C(=O)NC2C(CC=3C=CC=CC23)C(=O)O	Diastereomeric mixture				Y	Y	5SPH	1.05		Y	10.3	0.1	9	Y	4.8e-17	3.71
	81	Z8531	Z4718398531	Z4718398531	C19H18N2O5	354.356	97	COC(=O)NC=1C=CC(=CC1)C(=O)NC2C(CC=3C=CC=CC23)C(=O)O	Diastereomeric mixture				Y	Y	5SPE	1.05						Y	6.2e-05	0.6
	82	Z8580	Z4718398580	Z4718398580	C14H13N7OS	327.364	94	CC1=CC=C(O1)C2=NC(CN3C=NC=4C(N)=NC(N)=NC34)=CS2	Achiral				Y	Y	5SP6	1.07						Y	3.4e-05	0.71
	83	Z8554	Z4718398554	Z4718398554	C18H14FNO3S	343.372	100	FC1CC=2C=CC=CC2C1OC(=O)C=3C=CC=4NC(=O)CSC4C3	Diastereomeric mixture														0.4	0.13
	84	Z8572	Z4718398572	Z4718398572	C9H8ClN7S	281.724	100	NC=1N=C(N)C=2N=CN(CC3=CSC(Cl)=N3)C2N1	Achiral				Y	Y	5SP4	1.06						Y	3.7e-09	1.1
	85	Z8569	Z4718398569	Z4718398569	C10H11N7S	261.306	100	CC1=NC(CN2C=NC=3C(N)=NC(N)=NC23)=CS1	Achiral				Y	Y	5SPF	1.05							0.77	0.53
	86	Z8598	Z4718398598	Z4718398598	C15H13N5O2	295.296	100	O=C(NCC1=NC=2C=CC=CC2C(=O)N1)NC=3C=CC=NC3	Achiral														0.048	0.22
	87	Z8585	Z4718398585	Z4718398585	C12H13N7S	287.343	98	NC=1N=C(N)C=2N=CN(CC3=CSC(=N3)C4CC4)C2N1	Achiral				Y	Y	5SPG	1.05						Y	2.2e-05	1.3
	88	Z8593	Z4718398593	Z4718398593	C14H11N5O2	281.269	96	O=C(NC=1C=CC=NC1)NC2=NC=3C=CC=CC3C(=O)N2	Achiral														0.0041	0
	89	Z9604	Z4574659604	Z4574659604	C21H20N2O4	364.394	100	OC(=O)C1CC=2C=CC=CC2C1NC(=O)C=3C=CC(NC(=O)C4CC4)=CC3	Diastereomeric mixture				Y	Y	5SPI	1.05						Y	1.7e-05	0.79
	90	Z3628	Z1082933628	Z1082933628	C14H10N4O2	266.254	100	O=C(NC1=NC=2C=CC=CC2C(=O)N1)C=3C=CC=NC3	Achiral														0.073	0.49
	91	Z8614	Z4718398614	Z4718398614	C15H12N4O	264.281	91	O=C(NC=1C=CC=NC1)NC=2C=CC=3C=CC=CC3N2	Achiral														0.038	0.06
8539 isomers	92	Z9050	Z5021669050	Z5021669050	C21H21N3O5	395.408	95	OC(=O)[C@H]1CC=2C(=CC=CC2O)[C@H]1NC(=O)C=3C=CC(NC(=O)NC4CC4)=CC3	Single unknown enantiomer				Y	Y	5SR3	1.05		Y	3.2	0.2	2.8		NT	NT
	93	Z8601	Z5021668601	Z5021668601	C21H21N3O5	395.408	95	OC(=O)[C@@H]1CC=2C(=CC=CC2O)[C@@H]1NC(=O)C=3C=CC(NC(=O)NC4CC4)=CC3	Single unknown enantiomer				Y	Y	5SQJ	1.05		Y	0.5	0.03	0.4		NT	NT
	94	E2158	EN300-36602158	EN300-36602158	C21H21N3O5	395.408	95	OC(=O)[C@H]1CC=2C(=CC=CC2O)[C@@H]1NC(=O)C=3C=CC(NC(=O)NC4CC4)=CC3	Single unknown enantiomer				Y	N				Y	55.7	5.7	48.5		NT	NT
	95	E2160	EN300-36602160	EN300-36602160	C21H21N3O5	395.408	95	OC(=O)[C@@H]1CC=2C(=CC=CC2O)[C@H]1NC(=O)C=3C=CC(NC(=O)NC4CC4)=CC3	Single unknown enantiomer				Y	Y	5SR2	1.05		Y	43.4	3.9	37.8		NT	NT
8539_analogs	96	Z8539_0029	8539_0029	Z5010894407	C21H21N3O4	379.409	100	OC(=O)C1CC=2C=CC=CC2C1NC(=O)C=3C=CC(NC(=O)NC4CC4)=CC3	Diastereomeric mixture				Y	Y	5SQ5	1.05		Y	4.8	0.2	4.2	Y	5.8e-05	3.66
	97	Z8539_0027	8539_0027	Z5010894406	C21H20N4O4	392.407	100	OC(=O)C=1NC=2C=CC=CC2C1CNC(=O)C=3C=CC(NC(=O)NC4CC4)=CC3	Achiral				Y	Y	5SQ6	1.05		Y	7.6	0.3	6.6	Y	0.00013	6.22
	98	Z8539_0030	8539_0030	Z5010903509	C22H23N3O4	393.435	94	OC(=O)[C@@H]1CCC=2C=CC=CC2[C@@H]1NC(=O)C=3C=CC(NC(=O)NC4CC4)=CC3 |&1:3,12,r|	Racemic diastereomer with known relative stereochemistry				Y	Y	5SP7	1.05		Y	5.9	0.2	5.1	Y	7.5e-08	4.92
	99	Z8539_0026	8539_0026	Z1445235880	C21H19N3O5	393.392	100	OC(=O)C=1OC=2C=CC=CC2C1CNC(=O)C=3C=CC(NC(=O)NC4CC4)=CC3	Achiral				Y	Y	5SQ7	1.05		Y	83.8	4.9	72.9		0.076	3.52
	100	Z8539_0025	8539_0025	Z1445261766	C21H19N3O4S	409.458	100	OC(=O)C=1SC=2C=CC=CC2C1CNC(=O)C=3C=CC(NC(=O)NC4CC4)=CC3	Achiral				Y	Y	5SQ8	1.05		Y	20.4	1.2	17.8		0.43	0.91
	101	Z8539_0037	8539_0037	Z5010894415	C18H20N6O4	384.389	100	CC1=NN=C2CN(C(CN12)C(=O)O)C(=O)C=3C=CC(NC(=O)NC4CC4)=CC3	Racemic or presumed racemic or meso				Y	Y	5SP8	1.05							0.47	2.36
	102	Z8539_0038	8539_0038	Z3508769536	C21H21N3O4	379.409	92	OC(=O)C1CN(C(=O)C=2C=CC(NC(=O)NC3CC3)=CC2)C=4C=CC=CC4C1	Racemic or presumed racemic or meso				Y	Y	5SP9	1.05							0.36	0.98
	103	Z8539_0039	8539_0039	Z2911635718	C21H21N3O4	379.409	100	OC(=O)CC1CC=2C=CC=CC2N1C(=O)C=3C=CC(NC(=O)NC4CC4)=CC3	Racemic or presumed racemic or meso														0.69	2.09
	104	Z8539_0046	8539_0046	Z5010894420	C21H23N3O5	397.424	91	CC(C)NC(=O)NC=1C=CC(=CC1)C(=O)NC2C(CC=3C2=CC=CC3O)C(=O)O	Diastereomeric mixture				Y	Y	5SQ9	1.05		Y	0.8	0.03	0.7	Y	0.015	6.41
	105	Z8539_0041	8539_0041	Z5010894417	C18H17N3O5	355.344	99	NC(=O)NC=1C=CC(=CC1)C(=O)NC2C(CC=3C2=CC=CC3O)C(=O)O	Diastereomeric mixture				Y	Y	5SPA	1.05		Y	1.3	0.1	1.1	Y	0.0019	6
	106	Z8539_0014	8539_0014	Z5010894395	C19H16N2O6	368.34	99	OC(=O)C1CC=2C(=CC=CC2O)C1NC(=O)C=3C=CC=4NC(=O)COC4C3	Diastereomeric mixture				Y	Y	5SQA	1.05		Y	27.9	2	24.3	Y	0.0026	1.83
	107	Z8539_0009	8539_0009	Z5010894390	C20H21N3O4	367.398	100	OC(=O)C1CC=2C(=CC=CC2O)C1NC(=O)C=3C=CC(NCC4CC4)=NC3	Diastereomeric mixture				Y	Y	5SQB	1.05		Y	17.1	0.6	14.9		0.1	2.03
	108	Z8539_0076	8539_0076	Z5016127254	C22H23N3O5	409.435	100	COC(=O)C1CC=2C(=CC=CC2O)C1NC(=O)C=3C=CC(NC(=O)NC4CC4)=CC3	Diastereomeric mixture														0.37	0
	109	Z8539_0007	8539_0007	Z5010894388	C20H22N4O5	398.412	100	OC(=O)C1CC=2C(=CC=CC2O)C1NC(=O)C=3C=NC(NC4CCOCC4)=CN3	Diastereomeric mixture				Y	Y	5SQC	1.05		Y	6.4	0.2	5.6		0.25	3.42
	110	Z8539_0002	8539_0002	Z5010894382	C19H17N3O5	367.355	91	OCC1=NC=2C=C(C=CC2N1)C(=O)NC3C(CC=4C3=CC=CC4O)C(=O)O	Diastereomeric mixture				Y	Y	5SQD	1.05		Y	1.3, 6.7	0.1, 1.1	1.1, 5.8	Y	3.4e-05	5.39
	111	Z8539_0023	8539_0023	Z5010894404	C24H21N3O5	431.44	98	OC(=O)C1CC=2C(=CC=CC2O)C1NC(=O)C=3C=CC(NC(=O)NC=4C=CC=CC4)=CC3	Diastereomeric mixture				Y	Y	5SPB	1.05		Y	0.5	0.01	0.4	Y	2e-06	9.9
	112	Z8539_0011	8539_0011	Z5010894392	C20H18N4O4	378.381	100	OC(=O)C1CC=2C(=CC=CC2O)C1NC(=O)C=3C=CC(NN4C=CN=C4)=CC3	Diastereomeric mixture				Y	Y	5SQE	1.05		Y	19	0.9	16.5		0.41	1.23
	113	Z8539_0006	8539_0006	Z5010894387	C19H19N3O4	353.371	100	OC(=O)C1CC=2C(=CC=CC2O)C1NC(=O)C=3C=NC=4NCCCC4C3	Diastereomeric mixture				Y	Y	5SPC	1.05		Y	167.9	18.6	146.1		0.034	0
	114	Z8539_0018	8539_0018	Z5010894399	C22H19N3O4	389.403	97	OC(=O)C1CC=2C(=CC=CC2O)C1NC(=O)C=3C=CC(NC=4C=CC=NC4)=CC3	Diastereomeric mixture				Y	Y	5SQV	1.05							NT	NT
	115	Z8539_0054	8539_0054	Z5010894430	C20H20N4O5	396.396	98	OC(=O)C1CC=2C(=CC=CC2O)C1NC(=O)C=3C=CC(NC(=O)NC4CC4)=NC3	Diastereomeric mixture				Y	Y	5SQG	1.05		Y	16	1.1	13.9		NT	NT
	116	Z8539_0055	8539_0055	Z5010894431	C21H20ClN3O5	429.853	100	OC(=O)C1CC=2C(=CC=CC2O)C1NC(=O)C=3C=CC(NC(=O)NC4CC4)=CC3Cl	Diastereomeric mixture				Y	Y	5SQH	1.05		Y	10	0.7	8.7		NT	NT
	117	Z8539_0072	8539_0072	Z5014193706	C21H21N3O6	411.407	100	OC(=O)C1CC=2C(=CC=CC2O)C1NC(=O)C=3C=CC(NC(=O)NC4CC4)=CC3O	Diastereomeric mixture				Y	Y	5SQW	1.05		Y	0.4	0.03	0.3		NT	NT
	118	Z8539_0059	8539_0059	Z5183357278	C21H23ClN4O5	446.884	98	Cl.NC=1C=C(NC(=O)NC2CC2)C=CC1C(=O)NC3C(CC=4C3=CC=CC4O)C(=O)O	Diastereomeric mixture	hydrogen chloride	1	36.46	Y	Y	5SQX	1.05		Y	0.8	1.3	0.7		NT	NT
	119	Z8539_0077	8539_0077	Z5016127255	C19H19N3O5	369.371	100	CNC(=O)NC=1C=CC(=CC1)C(=O)NC2C(CC=3C2=CC=CC3O)C(=O)O	Diastereomeric mixture				Y	Y	5SQI	1.05		Y	1	0.1	0.9		NT	NT
	120	Z8539_0056	8539_0056	Z5010894432	C22H23N3O5	409.435	98	CN(C1C(CC=2C1=CC=CC2O)C(=O)O)C(=O)C=3C=CC(NC(=O)NC4CC4)=CC3	Diastereomeric mixture														NT	NT
	121	Z8539_0065	8539_0065	Z5211314110	C22H21ClN4O5S	488.943	100	Cl.OC(=O)C1CC=2C(=CC=CC2O)C1NC(=O)C=3C=CC(NC(=O)NC4CC4)=C5N=CSC35	Diastereomeric mixture	hydrogen chloride	1	36.46	Y	Y	5SQY	1.05		Y	4.8	0.6	4.2		NT	NT
Second docking screen	122	Z1964	ZINC000893101964	Z2970986897	C11H14ClN7	279.728	100	CC1=NN=C(CNC=2C=NC(N)=C(Cl)N2)N1C3CC3	Achiral				Y	Y	5SPJ (C5)	1.05	[1.25]						0.58	0.12		-44.6955
	123	R6134	REAL250003296134	Z2607171030	C12H17ClN4O2	284.741	100	NC=1N=CN=C(N2CCCC(CCC(=O)O)C2)C1Cl	Racemic or presumed racemic or meso				Y	Y	5SPK	1.05	8.48						0.00063	0.34		-35.0652
	124	F9046	FRESH00014649046	Z1835896308	C13H15N5O4S	337.354	100	CNS(=O)(=O)C1=CC(=CO1)C(=O)N2CCC=3N=C(N)N=CC3C2	Achiral				Y	Y	5SQQ	1.05	8.89						0.15	0.29		-35.548
	125	F7028	FRESH00010267028	Z3860389286	C14H14N4O2S	302.351	100	O=C1CC2(CC2)C(CSC3=NNC(=N3)C=4C=CC=CN4)O1	Racemic or presumed racemic or meso														0.0095	0.32		-37.6021
	126	Z4196	ZINC000611664196	Z3715803656	C18H20N4O2	324.377	100	C[C@@H]1CCN([C@H](C1)C2=CC=C(C)O2)C(=O)C=3N=CN=C4NC=CC34 |&1:1.5.r|	Racemic diastereomer with known relative stereochemistry				Y	Y	5SPL	1.05	2.95						2.6e-05	0.14		-40.9879
	127	F0346	FRESH00002410346	Z4878240947	C13H13N3O5	291.259	100	CN1N=C(O)C=2CCN(CC21)C(=O)C3=CC(O)=CC(=O)O3	Achiral				Y	Y	5SPM	1.05	5.51						0.11	0.09		-34.696
	128	Z8835	ZINC000885048835	Z2962565723	C13H14N4O2	258.275	100	CC1N(CCCC1=O)C(=O)C=2C=CN=C3NC=NC23	Racemic or presumed racemic or meso														0.29	0.16		-37.8249
	129	Z8619	ZINC001320848619	Z1891870554	C15H17N3O4	303.313	100	OC[C@@H]1NC(=O)N(C1=O)C=2C=CC=C(CN3CCCC3=O)C2	Single known enantiomer														0.41	0.2		-45.383
	130	F8284	FRESH00010608284	Z3494721111	C16H19N5O2S	345.419	100	CC=1C=C(N(N1)C2CCCC2)S(=O)(=O)NC=3C=NC=4NC=CC4C3	Achiral				Y	Y	5SPN	1.05	4.23						0.012	0.06		-35.2428
	131	Z3247	ZINC000891943247	Z2968378474	C13H18N6O	274.321	100	CNC=1C=C(N=CN1)N2CCCC(C2)C3=NC(C)=NO3	Racemic or presumed racemic or meso														0.27	0.27		-39.7563
	132	F9192	FRESH00020289192	Z4026845220	C14H17ClN6O	320.777	100	ClC1=CC(=NC(=O)N1)N2CC(CN3C=NN=C3)C4(CCC4)C2	Racemic or presumed racemic or meso				Y	Y	5SPO	1.05	19.51						0.42	0.04		-34.7103
	133	R3575	REAL300016493575	Z4878240901	C14H16ClN3O4S	357.812	100	CC1C(CCCN1S(=O)(=O)C2=CNC=3N=CC(Cl)=CC23)C(=O)O	Diastereomeric mixture				Y	Y	5SQR	1.05	2.65						0.45	0.15		-34.3911
	134	R8538	REAL250000548538	Z3523874152	C14H15N3O3	273.287	100	OC(=O)[C@@H]1CCCN(C1)C(=O)C=2C=CN=C3NC=CC23	Single known enantiomer				Y	Y	5SQF	1.05	1.42						0.2	0.25		-36.5501
	135	R5324	REAL250002155324	Z2595539502	C12H14N4O3	262.264	100	CN(CCCC(=O)O)C(=O)C=1N=CN=C2NC=CC12	Achiral				Y	Y	5SPP	1.05	2.72						0.21	0.12		-44.0535
	136	Z1747	ZINC001240411747	Z4878241033	C15H11N5O	277.28	100	CC1=NOC(=N1)C=2C=CN=C(C2)C=3C=CN=C4NC=CC34	Achiral				Y	Y	5SQS	1.05	1.77						0.47	0.04		-42.8885
	137	Z8095	ZINC000751938095	Z1498243020	C14H13N3O5	303.27	100	CCC1=NOC(=N1)C(C)OC(=O)C=2C=CC=C3NC(=O)OC23	Racemic or presumed racemic or meso														0.049	0.13		-39.6279
	138	F4848	FRESH00014134848	Z4068273645	C15H16ClN3O3	321.758	100	CC1(CCN(C1)C(=O)CC2=CNC=3N=CC=C(Cl)C23)C(=O)O	Racemic or presumed racemic or meso				Y	Y	5SQP	1.05	4.99						0.048	0.07		-34.5376
	139	Z4464	ZINC000833624464	Z4878249236	C14H14N2O5	290.271	100	C[C@@H]1CN(C[C@H]1C(=O)O)C(=O)C=2C=CC=C3NC(=O)OC23 |&1:1.5.r|	Racemic diastereomer with known relative stereochemistry				Y	Y	5SQT	1.05	3.7						0.03	0.3		-38.9198
	140	R4764	REAL250003324764	Z4878240829	C11H14N4O3	250.253	100	NC(=O)C=1C=C(N=CN1)N2CCCC[C@H]2C(=O)O	Single known enantiomer														0.51	0.15		-32.822
	141	R2032	REAL250002852032	Z3497025748	C12H15N5O2	261.279	96.38	OC(=O)C[C@@H]1CCCN(C1)C=2N=CN=C3N=CNC23	Single known enantiomer				Y	Y	5SPR	1.09	2.02						0.16	0.58		-44.631
	142	F2804	FRESH00012962804	Z3510194742	C15H18N4O3	302.328	100	CC1(C)CCC(CN1C(=O)C=2N=CN=C3NC=CC23)C(=O)O	Racemic or presumed racemic or meso				Y	Y	5SPS	1.05	2.12					Y	0.0068	0.62		-37.5286
	143	Z9614	ZINC001434309614	Z4878249547	C12H15N7O2	289.293	96.83	CC(C(=O)N1CC(C1)C(=O)N)N2C=NC=3C(N)=NC=NC23	Racemic or presumed racemic or meso														0.72	0.26		-42.1653
	144	Z8207	ZINC000850008207	Z2589504453	C12H12N4O4	276.248	100	O=C(OCCN1CCOC1=O)C=2N=CN=C3NC=CC23	Achiral				Y	Y	5SPT	1.05	0.77	Y	60.1	3.2	52.3	Y	2.6e-18	2.51		-44.8865
	145	Z3432	ZINC001327823432	Z2627009130	C12H11N7O	269.262	95	O=C(N1CC(C1)N2C=NC=N2)C=3N=CN=C4NC=CC34	Achiral													Y	0.0067	0.66		-38.6086
	146	Z1110	ZINC001335091110	Z2635803467	C12H11N7O	269.262	100	O=C(N1CC(C1)N2C=CN=N2)C=3N=CN=C4NC=CC34	Achiral														0.081	0.04		-42.5484
	147	Z9028	ZINC001119059028	Z2785508402	C14H13N5O3	299.284	91	CN1C(=O)[C@H]2CN(C[C@H]2C1=O)C(=O)C=3N=CN=C4NC=CC34	Achiral														0.0031	0		-41.1409
	148	R8908	REAL300007318908	Z3655134556	C16H21N3O4	319.355	100	CNC=1C=CC(=CN1)C(=O)N2CC(CC32CCOCC3)C(=O)O	Racemic or presumed racemic or meso														0.17	0.04		-33.8259
	149	R2488	REAL250001652488	Z3655105654	C14H19N3O3	277.318	100	CNC=1C=CC(=CN1)C(=O)N2CC(CC2(C)C)C(=O)O	Racemic or presumed racemic or meso														0.57	0.21		-36.3113
	150	Z4273	ZINC001364774273	Z4878241054	C12H18N4O3S	298.361	100	CC=1C=C(C=NC1N)S(=O)(=O)N2CCC[C@@H](C2)C(=O)N	Single known enantiomer				Y	Y	5SPU	1.05	22.32						0.16	0.21		-39.2196
	151	F6831	FRESH00020236831	Z3775841286	C15H18N4O3	302.328	100	OC(=O)CC1CN(CC2(CCC2)O1)C=3N=CN=C4NC=CC34	Racemic or presumed racemic or meso				Y					Y	44.2	1.9	38.5	Y	8.6e-12	2.21		-35.4568
	152	Z0063	ZINC000273900063	Z1684606021	C15H15N5O2	297.311	100	C(C1=NOC(=N1)[C@@H]2CCCO2)C3=NC(=NN3)C=4C=CC=CC4	Single known enantiomer														0.93	0.03		-44.9577
	153	R7335	REAL250004627335	Z4878240835	C11H11N7O	257.251	91.73	CN(C(=O)C=1C=NC=2NC=C(C)C2C1)C3=NN=NN3	Achiral				Y	Y	5SQU	1.05	0.89	Y	42.2	2.2	36.7	Y	6e-05	1.16		-37.4987
	154	Z7098	ZINC000949397098	Z4878249266	C16H17N7O2	339.351	100	CN1C=NC(=C1)C(=O)NCC2CCN2C(=O)C=3N=CN=C4NC=CC34	Racemic or presumed racemic or meso														0.16	0.1		-43.0355
	155	Z9274	ZINC000359659274	Z1838747210	C12H10F3N3O3S	333.286	92.51	CC=1C=CC(NS(=O)(=O)C=2C=CC(=CN2)C(F)(F)F)=C(O)N1	Achiral													Y	0.0014	0.65		-38.014
	156	R4401	REAL250003774401	Z4878240834	C10H10N4O4	250.21	91	CN(CC(=O)O)C(=O)C=1C=CC2=NNC(=O)N2C1	Achiral				Y	Y	5SPV	1.05	1.86						0.15	0		-37.7783
	157	Z1527	ZINC001365141527	Z3779666785	C13H13FN4O2S	308.331	100	NC=1N=CC(=CN1)S(=O)(=O)N2CCC2C=3C=CC=C(F)C3	Racemic or presumed racemic or meso														0.00041	0		-40.175
	158	F4769	FRESH00004674769	Z3795817775	C14H17N5O2	287.317	100	OC(=O)C1CC2CCC1CN(C2)C=3N=CN=C4N=CNC34	Diastereomeric mixture				Y	Y	5SPW	1.05	2.73	Y	113.2	7.7	98.5	Y	7.6e-05	1.66		-36.3156
	159	Z6402	ZINC001240776402	Z4878241034	C17H14N4O2S	338.383	100	CNS(=O)(=O)C=1C=CC=C(C1)C=2N=CN=C3NC=4C=CC=CC4C23	Achiral														0.17	0.27		-46.7827
	160	Z2483	ZINC000183202483	Z1643928765	C16H17N5O2	311.338	100	CC=1C=C(C=C(O)N1)C(=O)C(C#N)C2=NN=C3CCCCCN23	Racemic or presumed racemic or meso														0.11	0		-38.5124
	161	Z6960	ZINC000904346960	Z2902521655	C12H9N7O2	283.245	100	CC1=NC(CC2=NOC(=N2)C=3N=CN=C4NC=CC34)=NO1	Achiral														0.31	0.27		-42.1277
	162	R8539	REAL250003958539	Z3547661853	C15H16N4O2	284.313	100	CCC1=CNC=2N=CC(=CC12)C3=C(C(=O)O)C(C)=NN3C	Achiral				Y	Y	5SPX	1.05	2.5						0.48	0.35		-32.7168
	163	R1104	REAL300019621104	Z4878240941	C10H7BrN6OS	339.171	100	BrC=1C=NC=2NC=C(C(=O)CSC3=NN=NN3)C2C1	Achiral				Y	Y	5SPY	1.05	1.72	Y	55.3	2.4	48.1	Y	0.0063	1.16		-46.3725
	164	R8407	REAL250001448407	Z4878240730	C11H12FN3O4	269.229	91.22	OC(=O)C1(CF)CCN(C1)C(=O)C=2C=NNC(=O)C2	Racemic or presumed racemic or meso				Y	Y	5SPZ	1.05	2.69						0.26	0		-30.3124
	165	Z6512	ZINC001156036512	Z4878241030	C15H16N8O	324.34	96.01	NC=1N=C(N)C=2N=CN(C3CN(C3)C(=O)CC=4C=CC=NC4)C2N1	Achiral														0.77	0.61		-43.8468
	166	R0658	REAL300007260658	Z4926803476	C17H14F4N2O6	418.296	98	CC1CC(N1C(=O)C=2C=C(O)N=C3C=CC(F)=CC23)C(=O)O.OC(=O)C(F)(F)F	Diastereomeric mixture	trifluoroacetic acid	1	114	Y	Y	5SQ0	1.05	3.01						0.59	0.37		-36.9209
	167	Z1314	ZINC001601221314	Z4878241070	C9H10F2N4O4S	308.261	100	NC=1N=CC(=CN1)S(=O)(=O)N2CC(F)(F)C[C@H]2C(=O)O	Single known enantiomer				Y	Y	5SQ1	1.05	2.62						NT	NT		-38.9208
Lead-like analogs LL1	168	LL1_0016	LL1_0016	Z2364735172	C16H16FN5O	313.329	100	NC(=O)C1CCCN(C1)C=2N=CN=C3NC=4C=C(F)C=CC4C23	Racemic or presumed racemic or meso														0.4	0.6
	169	LL1_0010	LL1_0010	Z2365085454	C18H19FN4O2S	374.432	100	FC=1C=CC2=C(C1)NC=3N=CN=C(N4CCCC5(CCS(=O)(=O)C5)C4)C23	Racemic or presumed racemic or meso														0.15	0.68
	170	LL1_0005	LL1_0005	Z2976440814	C19H19FN6O	366.392	100	CC1=NOC(CC2CCCN(C2)C=3N=CN=C4NC=5C=C(F)C=CC5C34)=N1	Racemic or presumed racemic or meso				Y	Y	5SQ2	1.05							0.96	0.6
	171	LL1_0017	LL1_0017	Z5028367849	C17H15FN6O2	354.338	100	FC=1C=CC2=C(C1)NC=3N=CN=C(N4CCCC(C4)C5=NNC(=O)O5)C23	Racemic or presumed racemic or meso				Y	Y	5SQM	1.05							0.4	0.5
	172	LL1_0023	LL1_0023	Z5030903496	C18H16F2N4O2	358.342	100	OC(=O)C1(F)CN(CC21CCC2)C=3N=CN=C4NC=5C=C(F)C=CC5C34	Racemic or presumed racemic or meso				Y	Y	5SQO	1.05		Y	5.8, 10.9	0.1, 1.1	5.0, 9.5	Y	6.1e-17	4.53
	173	LL1_0025	LL1_0025	Z5028367859	C18H19FN4O2	342.367	100	OC(=O)C1(F)CN(CC21CCC2)C=3C=C(NC=4C=CC=CC4)N=CN3	Racemic or presumed racemic or meso				Y	Y	5SQP	1.05		Y	121.2	22.3	105.5	Y	0.00011	1.36
	174	LL1_0018	LL1_0018	Z4914649780	C18H19FN4O2	342.367	100	OC(=O)CCC1CCCN(C1)C=2N=CN=C3NC=4C=C(F)C=CC4C23	Racemic or presumed racemic or meso				Y	Y	5SQN	1.05		Y	25.8	1	22.4	Y	6.7e-14	2.71
	175	LL1_0014	LL1_0014	Z5028367848	C16H15FN4O3	330.313	100	OC(=O)CC1CN(CCO1)C=2N=CN=C3NC=4C=C(F)C=CC4C23	Racemic or presumed racemic or meso				Y	Y	5SQ3	1.05		Y	16.4, 28.7	0.7, 2.3	14.3, 25.0	Y	7.5e-10	3.21
	176	LL1_0027	LL1_0027	Z2364980062	C16H17FN4O2S	348.395	94	CS(=O)(=O)C1CCCN(C1)C=2N=CN=C3NC=4C=C(F)C=CC4C23	Racemic or presumed racemic or meso				Y	Y	5SQ4	1.05						Y	0.048	0.8
LL1_analogs	177	LL114_0019	LL114_0019	Z5373433775	C16H17ClFN5O4S	429.853	100	Cl.CS(=O)(=O)NC(=O)C1CN(CCO1)C=2N=CN=C3NC=4C=C(F)C=CC4C23	Racemic or presumed racemic or meso	hydrogen chloride	1	36.46	Y	Y	5SRK	1.05		Y	12.3	1.4	10.7		NT	NT
	178	LL123_0036	LL123_0036	Z5373433723	C19H20ClF2N5O3S	471.908	100	Cl.CS(=O)(=O)NC(=O)C1(F)CN(CC21CCC2)C=3N=CN=C4NC=5C=C(F)C=CC5C34	Racemic or presumed racemic or meso	hydrogen chloride	1	36.46	Y	Y	5SRD	1.05		Y	17	1.2	14.8		NT	NT
	179	LL114_0001	LL114_0001	Z5352447655	C17H18ClFN4O4	396.8	100	Cl.OC[C@@H]1CN(C[C@H](CC(=O)O)O1)C=2N=CN=C3NC=4C=C(F)C=CC4C23 |&1:3,7,r|	Racemic diastereomer with known relative stereochemistry	hydrogen chloride	1	36.46	Y	Y	5SRL	1.05		Y	8.2	0.8	7.1		NT	NT
	180	LL123_0029	LL123_0029	Z5198562530	C19H19FN4O2	354.378	100	OC(=O)C1CN(CCC21CCC2)C=3N=CN=C4NC=5C=C(F)C=CC5C34	Racemic or presumed racemic or meso				Y	Y	5SRE	1.05		Y	15.9	0.9	13.8		NT	NT
	181	Z2215	Z3860662215	Z3860662215	C18H20N4O3	340.376	98	CC1(C)CN(CC(CC(=O)O)O1)C=2N=CN=C3NC=4C=CC=CC4C23	Racemic or presumed racemic or meso				Y	Y	5SRM	1.05		Y	116	12.9	100.9		NT	NT
	182	Z9020	Z3011799020	Z3011799020	C18H17FN4O2	340.351	92	OC(=O)C1(F)CN(CC21CCC2)C=3N=CN=C4NC=5C=CC=CC5C34	Racemic or presumed racemic or meso				Y	Y	5SR6	1.05		Y	36.8	1.9	32		NT	NT
	183	Z9596	Z2466029596	Z2466029596	C16H16N4O3	312.323	100	OC(=O)CC1CN(CCO1)C=2N=CN=C3NC=4C=CC=CC4C23	Racemic or presumed racemic or meso				Y	Y	5SRN	1.05		Y	37.1	2.7	32.3		NT	NT
	184	Z6423	Z3634656423	Z3634656423	C18H18F2N4O2	360.357	98	OC(=O)CC1CCN(CCC1(F)F)C=2N=CN=C3NC=4C=CC=CC4C23	Racemic or presumed racemic or meso				Y					Y	142.9	18.2	124.3		NT	NT
	185	Z1229	Z4445151229	Z4445151229	C17H15F3N4O3	380.321	95	OC(=O)CC1CN(CC(O1)C(F)(F)F)C=2N=CN=C3NC=4C=CC=CC4C23	Diastereomeric mixture				Y					Y	119.3	14.9	103.8		NT	NT
	186	LL123_0006	LL123_0006	Z5198562509	C18H16BrFN4O2	419.247	90	OC(=O)C1(F)CN(CC21CCC2)C=3N=CN=C4NC=5C=C(Br)C=CC5C34	Racemic or presumed racemic or meso				Y	Y	5SRO	1.05		Y	92.9	12.3	80.8		NT	NT
	187	Z4706	Z2466054706	Z5340019182	C20H19F3N4O4	436.384	98	OC(=O)C1CN(CC21CCC2)C=3N=CN=C4NC=5C=CC=CC5C34.OC(=O)C(F)(F)F	Racemic or presumed racemic or meso	trifluoroacetic acid	1	114	Y	Y	5SRP	1.05		Y	15.4	1.1	13.4		NT	NT
	188	Z2539	Z3561462539	Z3561462539	C18H18F2N4O	344.358	100	OCC1(F)CN(CC21CCC2)C=3N=CN=C4NC=5C=C(F)C=CC5C34	Racemic or presumed racemic or meso														NT	NT
	189	LL123_0025	LL123_0025	Z3831836449	C18H19FN4O2	342.367	100	OCC1CN(CC2(CCC2)O1)C=3N=CN=C4NC=5C=C(F)C=CC5C34	Racemic or presumed racemic or meso				Y	Y	5SRQ	1.05							NT	NT
	190	LL114_0014	LL114_0014	Z5198562480	C16H15BrN4O3	391.219	100	OC(=O)CC1CN(CCO1)C=2N=CN=C3NC=4C=C(Br)C=CC4C23	Racemic or presumed racemic or meso				Y					Y	25.9	3.4	22.5		NT	NT
	191	Z8973	Z4158218973	Z4158218973	C16H17FN4O3	332.329	100	CO[C@@H]1CN(C[C@@H](CO)O1)C=2N=CN=C3NC=4C=C(F)C=CC4C23	Single known enantiomer				Y	Y	5SRR	1.05							NT	NT
	192	Z5107	Z2614735107	Z2614735107	C17H16FN5O2	341.339	98	FC=1C=CC2=C(C1)NC=3N=CN=C(N4CCC(C4)N5CCOC5=O)C23	Racemic or presumed racemic or meso				Y	Y	5SRS	1.05							NT	NT
	193	LL123_0021	LL123_0021	Z5028382470	C20H20F2N4O2	386.395	100	CCOC(=O)C1(F)CN(CC21CCC2)C=3N=CN=C4NC=5C=C(F)C=CC5C34	Racemic or presumed racemic or meso														NT	NT
	194	LL114_0008	LL114_0008	Z5198562791	C15H13FN8O	340.315	100	FC=1C=CC2=C(C1)NC=3N=CN=C(N4CCOC(C4)C5=NN=NN5)C23	Racemic or presumed racemic or meso				Y	Y	5SRT	1.05		Y	17.2	3.6	15		NT	NT
	195	LL123_0020	LL123_0020	Z5198562523	C18H17FN4O2	340.351	100	OC(=O)C1CN(CC21CCC2)C=3N=CN=C4NC=5C=C(F)C=CC5C34	Racemic or presumed racemic or meso				Y	Y	5SRU	1.05		Y	13.5	1.1	11.7		NT	NT
	196	LL123_0032	LL123_0032	Z5198562533	C18H16F2N4O2	358.342	100	OC(=O)C1(F)CN(CC1C2CC2)C=3N=CN=C4NC=5C=C(F)C=CC5C34	Diastereomeric mixture				Y	Y	5SRV	1.05		Y	41.8	4.5	36.4		NT	NT
	197	LL114_0040	LL114_0040	Z2364914118	C17H17FN4O3	344.34	100	COC(=O)CC1CN(CCO1)C=2N=CN=C3NC=4C=C(F)C=CC4C23	Racemic or presumed racemic or meso				Y	Y	5SRW	1.05							NT	NT
	198	LL114_0041	LL114_0041	Z5198562503	C17H17FN4O3	344.34	100	OC(=O)CCC1CN(CCO1)C=2N=CN=C3NC=4C=C(F)C=CC4C23	Racemic or presumed racemic or meso				Y	Y	5SRX	1.05		Y	69.2	5.2	60.2		NT	NT
	199	LL114_0037	LL114_0037	Z4914649782	C17H15FN4O2	326.325	100	OC(=O)[C@@H]1[C@@H]2CCN(C[C@H]12)C=3N=CN=C4NC=5C=C(F)C=CC5C34 |&1:3,4,9,r|	Racemic diastereomer with known relative stereochemistry				Y	Y	5SR7	1.05		Y	37.6	2.6	32.7		NT	NT
	200	LL114_0024	LL114_0024	Z4914650235	C19H19FN4O3	370.377	100	OC(=O)CC1CN(CC2(CCC2)O1)C=3N=CN=C4NC=5C=C(F)C=CC5C34	Racemic or presumed racemic or meso				Y	Y	5SR8	1.1		Y	19.7	1.6	17.1		NT	NT
	201	Z9556	Z3562259556	Z3562259556	C17H17FN4O3	344.34	100	COC(=O)C1(CO)CCN(C1)C=2N=CN=C3NC=4C=C(F)C=CC4C23	Racemic or presumed racemic or meso				Y	Y	5SR9	1.05							NT	NT
	202	LL114_0033	LL114_0033	Z5372052920	C15H14ClFN4O3	352.748	100	Cl.OC(=O)C1CN(CCO1)C=2N=CN=C3NC=4C=C(F)C=CC4C23	Racemic or presumed racemic or meso	hydrogen chloride	1	36.46	Y	Y	5SRA	1.05		Y	40.4	2.4	35.2		NT	NT
	203	Z4948	Z2976494948	Z2976494948	C16H17FN4O3S	364.394	100	CS(=O)(=O)CC1CN(CCO1)C=2N=CN=C3NC=4C=C(F)C=CC4C23	Racemic or presumed racemic or meso														NT	NT
	204	LL123_0031	LL123_0031	Z5198562532	C17H14F2N4O3	360.314	95	OC(=O)C1(F)CN(CC21COC2)C=3N=CN=C4NC=5C=C(F)C=CC5C34	Racemic or presumed racemic or meso				Y	Y	5SRB	1.05		Y	23.2	1.9	20.2		NT	NT
	205	LL114_0036	LL114_0036	Z5198562500	C17H17FN4O3	344.34	99	OC(C1CCCN(C1)C=2N=CN=C3NC=4C=C(F)C=CC4C23)C(=O)O	Diastereomeric mixture				Y	Y	5SRC	1.05		Y	34.1	2.3	29.7		NT	NT
	206	LL123_0016	LL123_0016	Z5198562519	C18H17F2N5O2	373.356	95	NC=1N=C(N2CC3(CCC3)C(F)(C2)C(=O)O)C=4C=5C=CC(F)=CC5NC4N1	Racemic or presumed racemic or meso				Y	Y	5SSO	1.15		Y	24.5	1.1	21.3		NT	NT
	207	LL114_0039	LL114_0039	Z5198562502	C17H18FN5O2	343.355	90	OC(=O)CN1CCCN(CC1)C=2N=CN=C3NC=4C=C(F)C=CC4C23	Achiral														NT	NT
8539_2	208	Z8539_2004	8539_2004	Z5459166285	C19H16N2O4	336.341	100	OC(=O)C1CC=2C(=CC=CC2O)C1NC(=O)C=3C=CC=4NC=CC4C3	Diastereomeric mixture				Y	Y	5SSP	1.15		Y	7.2	1.1	6.3		NT	NT
	209	Z8539_2005	8539_2005	Z5459166291	C18H14N4O3	334.328	100	OC(=O)C=1NC=2C=CC=CC2C1CNC(=O)C=3C=CC=4NC=NC4C3	Achiral				Y	Y	5SSQ	1.15		Y	24.5	1.1	21.3		NT	NT
	210	Z8539_2001	8539_2001	Z5459166256	C18H15N3O4	337.329	100	OC(=O)C1CC=2C(=CC=CC2O)C1NC(=O)C=3C=CC=4NC=NC4C3	Diastereomeric mixture				Y	Y	5SSM	1.15		Y	5.4	1.1	4.7		NT	NT
	211	Z8539_2006	8539_2006	Z5459166300	C18H14N4O4	350.328	95	OC(=O)C=1NC=2C=CC=CC2C1CNC(=O)C=3C=CC=4NC(O)=NC4C3	Achiral				Y	Y	5SSR	1.15		Y	15.8	1.1	13.7		NT	NT
Neutral probe set for oxyanion site	212	SRH-0028	SRH-0028	Z1039058598	C12H11N5	225.249	97	C(NC=1N=CN=C2NC=CC12)C=3C=CC=CN3	Achiral				Y	Y	5SQY	1.05							NT	NT
	213	SRH-0015	SRH-0015.4	Z3649721459	C12H16N4O	232.281	100	O[C@H]1CCCC[C@H]1NC=2N=CN=C3NC=CC23	Single known enantiomer				Y	Y	5SR0	1.05		Y	131.6	1.1	114.5		NT	NT
	214	SRH-0018	SRH-0018.3	Z2479782408	C11H14N4O	218.255	93	O[C@@H]1CC[C@@H](C1)NC=2N=CN=C3NC=CC23 |&1:1,4,r|	Racemic diastereomer with known relative stereochemistry				Y	Y	5SQK	1.05							NT	NT
	215	SRH-0010	SRH-0010.1	Z1272415642	C11H14N4O2S	266.319	97	O=S1(=O)CCCC(C1)NC=2N=CN=C3NC=CC23	Racemic or presumed racemic or meso				Y	Y	5SR1	1.05							NT	NT
	216	SRM-0010	SRM-0010.1	Z4175153844	C12H16N4O2S	280.346	92	CN(C1CCCS(=O)(=O)C1)C=2N=CN=C3NC=CC23	Racemic or presumed racemic or meso														NT	NT
	217	SRH-0005	SRH-0005	Z2689779890	C10H12N4O2S	252.292	100	O=S1(=O)CC(CNC=2N=CN=C3NC=CC23)C1	Achiral				Y	Y	5SQL	1.05							NT	NT
	218	SRH-0014	SRH-0014.2	Z1446853037	C12H14F2N4	252.263	98	FC1(F)CCCC(C1)NC=2N=CN=C3NC=CC23	Racemic or presumed racemic or meso														NT	NT
	219	LRH-0028	LRH-0028	Z5265428311	C16H12FN5	293.298	96	FC=1C=CC2=C(C1)NC=3N=CN=C(NCC=4C=CC=CN4)C23	Achiral														NT	NT
	220	LRH-0021	LRH-0021.4	Z5281440906	C17H17FN4O2	328.34	100	OC(=O)[C@@H]1CCCC[C@@H]1NC=2N=CN=C3NC=4C=C(F)C=CC4C23 |&1:3,8,r|	Racemic diastereomer with known relative stereochemistry				Y	Y	5SRZ	1.05		Y	1.7	1	1.5		NT	NT
	221	LRH-0003	LRH-0003	Z5265428218	C14H12FN5O	285.276	91	FC=1C=CC2=C(C1)NC=3N=CN=C(NN4CCCC4=O)C23	Achiral				Y	Y	5SRY	1.05		Y	1.7	1.1	1.5		NT	NT
	222	LRH-0030	LRH-0030	Z5496676722	C17H11F4N5O2	393.295	100	OC(=O)C(F)(F)F.FC=1C=CC2=C(C1)NC=3N=CN=C(NC=4C=CC=NC4)C23	Achiral	trifluoroacetic acid	1	114.023											NT	NT
	223	LRH-0008	LRH-0008.2	Z5281441444	C15H13FN4O	284.288	99	FC=1C=CC2=C(C1)NC=3N=CN=C(NC4CCCC4=O)C23	Racemic or presumed racemic or meso				Y					Y	13.4	1.3	11.7		NT	NT
	224	LRH-0018	LRH-0018.3	Z2479779298	C15H15FN4O	286.304	100	O[C@@H]1CC[C@@H](C1)NC=2N=CN=C3NC=4C=C(F)C=CC4C23 |&1:1,4,r|	Racemic diastereomer with known relative stereochemistry				Y	Y	5SR4	1.05							NT	NT
	225	LRH-0012	LRH-0012.2	Z5265454473	C14H13FN4O2S	320.342	99	FC=1C=CC2=C(C1)NC=3N=CN=C(NCC4CCS4(=O)=O)C23	Racemic or presumed racemic or meso				Y	Y	5SR5	1.05							NT	NT
	226	LRH-0014	LRH-0014.2	Z5265469172	C16H15F3N4	320.312	99	FC=1C=CC2=C(C1)NC=3N=CN=C(NC4CCCC(F)(F)C4)C23	Racemic or presumed racemic or meso														NT	NT
	227	LRM-0010	LRM-0010.2	Z4175156780	C16H17FN4O2S	348.395	100	CN(C1CCCS(=O)(=O)C1)C=2N=CN=C3NC=4C=C(F)C=CC4C23	Racemic or presumed racemic or meso				Y	Y	5SRF	1.05							NT	NT
	228	LRM-0028	LRM-0028	Z5265428403	C17H14FN5	307.324	91	CN(CC=1C=CC=CN1)C=2N=CN=C3NC=4C=C(F)C=CC4C23	Achiral				Y	Y	5SRG	1.05							NT	NT
	229	LRH-0022	LRH-0022.1	Z5265470867	C17H17FN4O2	328.34	96	OC(=O)[C@@H]1CCC[C@@H](C1)NC=2N=CN=C3NC=4C=C(F)C=CC4C23 |&1:3,7,r|	Racemic diastereomer with known relative stereochemistry				Y	Y	5SRH (head)	1.05							NT	NT
	230	LRH-0031	LRH-0031	Z5278734565	C15H10FN5O	295.271	95	[O-][N+]=1C=CC=C(NC=2N=CN=C3NC=4C=C(F)C=CC4C23)C1	Achiral				Y	Y	5SRI (head)	1.05							NT	NT
	231	LRH-0005	LRH-0005	Z5265428226	C14H13FN4O2S	320.342	100	FC=1C=CC2=C(C1)NC=3N=CN=C(NCC4CS(=O)(=O)C4)C23	Achiral				Y	Y	5SRJ	1.05							NT	NT
Open Structure Screen	232	Z6634	ZINCn9000000uj1v	Z5356306634	C15H16N4O4	316.311	100	COC=1C=NC=C(C1)C(=O)NCCNC(=O)C=2N=CC=CC2O	Achiral				Y	Y	5SS0	1.15	8.36						NT	NT		-37.1	-41.28
	233	Z9008	ZINCoD000004ZkjO	Z2910839008	C18H17ClN2O3	344.792	100	OC(=O)[C@@H]1CC[C@@H](C1)NC(=O)C=2C=NC=C(C2)C=3C=CC(Cl)=CC3	Single known enantiomer														NT	NT		-26.67	-41.08
	234	Z3148	ZINCor000000eujK	Z5398393148	C17H22ClN5O3	379.841	100	C[C@@H](CNC(=O)NCC1=NC(=NN1)C(O)C2CC2)OC=3C=CC(Cl)=CC3	Diastereomeric mixture														NT	NT		-30.75	-46.47
	235	Z3087	ZINCn600000biyhN	Z5398393087	C13H17N7O3	319.319	97	O=C(NCC1=NC(=NN1)C2CC2)N3CCC(C3)C4=NOC(=O)N4	Racemic or presumed racemic or meso														NT	NT		-26.24	-55.54
	236	Z3209	ZINCou000000a2Hm	Z5398393209	C15H11BrFN3O3S	412.233	100	FC=1C=C(CS(=O)(=O)NC(=O)C=2C=NN3C=CC=CC23)C=CC1Br	Achiral				Y	Y	5SS1	1.15	3.83						NT	NT		-27.64	-37.12
	237	Z3191	ZINCoC000000Sg65	Z5398393191	C15H11BrFN3O3S	412.233	100	OC=1C=C(F)C=C(C1)S(=O)(=O)NC=2C=NN(C2)C=3C=CC=CC3Br	Achiral														NT	NT		-34.16	-38.64
	238	Z6707	ZINCnt000006kx7L	Z5356306707	C14H14N4O3S2	350.415	100	CC(=O)NC1=NC(C)=C(S1)S(=O)(=O)NC=2C=CC(C)=C(C#N)C2	Achiral				Y	Y	5SS2	1.15	1.72						NT	NT		-37.04	-42.25
	239	Z0611	ZINCnu000001eLaQ	Z5272010611	C14H14N4O3S2	350.415	100	CCC(=O)NC1=NC(C)=C(S1)S(=O)(=O)NC=2C=CC=C(C#N)C2	Achiral				Y	Y	5SS3	1.15	1.67	Y	143	1.1	124		NT	NT		-34.33	-43.92
	240	Z0844	ZINCmk000001M6Mg	Z4009850844	C16H16N2O4	300.309	100	OC(=O)C1COC(CNC(=O)C=2C=NC=C3C=CC=CC23)C1	Diastereomeric mixture														NT	NT		-31.43	-43.02
	241	Z5712	ZINCns000000RJoU	Z5405525712	C16H13N3O3S	327.357	100	OC(=O)CC=1C=CC=C(CNC(=O)C=2N=CN=C3C=CSC23)C1	Achiral				Y	Y	5SS4	1.15	9.68						NT	NT		-39	-46.02
	242	Z6670	ZINCns000000RNQW	Z5356306670	C17H13N3O3	307.303	100	OC(=O)C=1C=CC=C(CNC(=O)C=2C=NN=C3C=CC=CC23)C1	Achiral	trifluoroacetic acid	1	114.023											NT	NT		-28.65	-41.06
	243	Z3722	ZINCpE000000mAwk	Z929093722	C17H13BrFN3O3	406.205	100	OC(=O)CC(NC(=O)C=1C=C(F)C=C2NC=NC12)C=3C=CC(Br)=CC3	Racemic or presumed racemic or meso				Y	Y	5SS5	1.15	4.06	Y	26.2	1.1	22.8		NT	NT		-39.7	-42.46
	244	Z0180	ZINCor0000003q0u	Z3307890180	C20H24N4O2	352.43	100	COC(=O)C1(CC1)C=2C=CC(CN3CCN(CC3)C=4N=CC=CN4)=CC2	Achiral														NT	NT		-29.3	-44.5
	245	Z6637	ZINCmk000001IsAx	Z5356306637	C15H15N3O4	301.297	100	COC=1C=CC(CNC(=O)C=2C=NN=C(C)C2)=CC1C(=O)O	Achiral														NT	NT		-25.98	-39.94
	246	Z3109	ZINCou0000047keg	Z5398393109	C15H10BrFN4O3	393.167	100	OC(=O)C=1C=CC(F)=C(CNC(=O)C=2N=CN=C3NC=C(Br)C23)C1	Achiral														NT	NT		-31.83	-52.76
	247	Z6684	ZINClf00000cdzal	Z5356306684	C12H15N5O3S	309.344	100	CCNC1=NC=C(S1)C(=O)NCCN2C=NC(=C2)C(=O)O	Achiral				Y	Y	5SS6	1.15	7.34						NT	NT		-20.5	-39.13
	248	Z7647	ZINCnz000004Qo8S	Z1870367647	C17H13FN2O3	312.295	100	OC(=O)C=1C=CC(F)=C(CNC(=O)C=2C=CC=3NC=CC3C2)C1	Achiral				Y	Y	5SS7	1.15	20.87						NT	NT		-30.41	-35.8
	249	Z6625	ZINCny000002NPIr	Z5356306625	C17H14N2O3S	326.369	100	OC(=O)CC=1C=CC(CNC(=O)C=2C=CN=C3C=CSC23)=CC1	Achiral				Y	Y	5SS8	1.15	9.91						NT	NT		-33.61	-46.09
	250	Z1766	ZINCny000002NUaH	Z1154771766	C18H16N2O3	308.331	100	OC(=O)C=1C=CC=C(CCNC(=O)C=2C=CC=3NC=CC3C2)C1	Achiral														NT	NT		-25.25	-38.07
	251	Z3122	ZINCow000000AiWv	Z5398393122	C16H13BrN4O3	389.203	100	OC(=O)CC(NC(=O)C=1N=CN=C2NC=CC12)C=3C=CC(Br)=CC3	Racemic or presumed racemic or meso				Y	Y	5SS9	1.15	1.04	Y	2.48	1.1	2.16		NT	NT		-30.2	-37.31
	252	Z1558	ZINClv000001jcNa	Z3009811558	C15H16N2O3S	304.364	91	OC(=O)CC1CC(CNC(=O)C=2C=NC=C3SC=CC23)C1	Diastereomeric mixture				Y	Y	5SSA (C4)	1.15	5.13						NT	NT		-32.14	-44.07
	253	Z6724	ZINCng00000cegiT	Z5356306724	C12H10F3N5O3	329.234	100	NC=1N=CC(C(=O)N2CC(C2)C3=CC(O)=NO3)=C(N1)C(F)(F)F	Achiral														NT	NT		-24.81	-41.35
	254	Z5426	ZINCki00000dCBgq	Z1470535426	C14H13N3O3	271.271	100	NC=1C=CC(=NC1)C(=O)NCC=2C=CC=C(C2)C(=O)O	Achiral														NT	NT		-21.33	-35.22
	255	Z6629	ZINCkz000001Clk4	Z5356306629	C13H11N3O3S	289.309	100	CC=1OC(=CC1CNC=2N=CN=C3C=CSC23)C(=O)O	Achiral														NT	NT		-20.37	-37.1
	256	Z8404	ZINClp00000kFVhF	Z1544888404	C14H11N3O4	285.254	100	OC(=O)C=1C=CC(NN=CC=2C=CC=C3OCOC32)=NC1	Achiral														NT	NT		-21.97	-42.24
	257	Z6569	ZINCl500000ccekw	Z5356306569	C13H15N5O3	289.289	90	NC=1C=CC(CC(=O)N2CCC(C2)C3=NOC(=O)N3)=CN1	Racemic or presumed racemic or meso														NT	NT		-28.79	-42.16
	258	Z6746	ZINCmk000007RhkC	Z5356306746	C12H9ClN4O4S	340.742	98	CC=1OC(=CC1S(=O)(=O)NC=2C=NC(Cl)=C(C#N)C2)C(=O)N	Achiral				Y	Y	5SSB	1.15	5.08						NT	NT		-34.57	-39.04
	259	Z6567	ZINCk500000doQ8X	Z5356306567	C13H13F3N6O5	390.274	95	CNC=1C=NC(=CN1)C(=O)N2CC(C2)C3=NOC(O)=N3.OC(=O)C(F)(F)F	Achiral	trifluoroacetic acid	1	114.023	Y	Y	5SSC	1.15	4.03						NT	NT		-33.63	-42.86
	260	Z1366	ZINCki00000h8wdv	Z4479171366	C13H11ClF3N5O4S	425.77	100	NC=1C=CC(C(=O)N2CC(C2)C3=NN=C(S)O3)=C(Cl)N1.OC(=O)C(F)(F)F	Achiral	trifluoroacetic acid	1	114.023											NT	NT		-22.51	-39.26
	261	Z3092	ZINCl500000cc1yU	Z5398393092	C13H15F3N6O5S	424.355	100	CNC1=NN=C(CC(=O)N2CCC(C2)C3=NOC(=O)N3)S1.OC(=O)C(F)(F)F	Racemic or presumed racemic or meso	trifluoroacetic acid	1	114.023											NT	NT		-35.73	-48.58
	262	Z6744	ZINCm4000007vvRA	Z5356306744	C13H14N5NaO4	327.271	100	[Na+].CN1C=CN2C(CCNC(=O)[C@@H]3C[C@@H]3C(=O)[O-])=NN=C2C1=O |&1:12,14,r|	Racemic diastereomer with known relative stereochemistry	sodium(1+) ion	1	22.9897	Y	Y	5SSD	1.15	5.18						NT	NT		-25.54	-41.46
	263	Z3124	ZINCoD000001aHBe	Z5398393124	C17H14N4O3	322.318	100	CC=1OC(CNC=2N=CN=C3NC=4C=CC=CC4C23)=CC1C(=O)O	Achiral				Y	Y	5SSE	1.15	10.36						NT	NT		-35.22	-49.04
	264	Z6574	ZINCnr000000sxeA	Z5356306574	C16H14N4O3	310.307	91	C[C@@H](NC(=O)C=1N=CN=C2NC=CC12)C=3C=CC(=CC3)C(=O)O	Single known enantiomer														NT	NT		-29.03	-48.46
	265	Z6708	ZINCmr000000sTGN	Z5356306708	C13H10BrN3O4S	384.205	99	CC=1OC(=CC1S(=O)(=O)NC=2C=CC(Br)=C(C#N)C2)C(=O)N	Achiral				Y	Y	5SSF	1.15	4.96						NT	NT		-32.38	-37.81
	266	Z6624	ZINCoA000000wF7m	Z5356306624	C18H13FN2O3	324.305	100	OC(=O)C=1C=CC=C(CNC(=O)C=2C=NC=C3C=CC(F)=CC23)C1	Achiral														NT	NT		-30.71	-42.84
	267	Z4747	ZINCkE000002j65B	Z1324904747	C12H10N4OS3	322.429	90	SC1=NN=C(SCC(=O)NC=2C=CC=3NC=CC3C2)S1	Achiral														NT	NT		-34.19	-46.66
	268	Z6865	ZINCou0000048aka	Z4322636865	C18H16N2O4	324.33	99	OC(=O)C=1C=CC=C(CNC(=O)C=2C=CC(NC(=O)C=C)=CC2)C1	Achiral														NT	NT		-24.62	-35.02
	269	Z1877	ZINCpv000006Li5M	Z4574881877	C18H19NO6	345.346	100	CC(CC1=CC=CO1)C(=O)N[C@@H](CC(=O)O)C=2C=CC=3OCOC3C2	Diastereomeric mixture				Y	Y	5SSG	1.15	6.22						NT	NT		-23.97	-38.59
	270	Z6734	ZINCoi00000lafby	Z5356306734	C16H13N5O3	323.306	100	OC(=O)C1=CN(N=N1)C2CN(C2)C(=O)C=3C=CN=C4C=CC=CC34	Achiral														NT	NT		-28.79	-43.04
	271	Z2241	ZINCpr000005upXv	Z4577012241	C18H23FN2O4	350.384	100	CC(C(=O)N1CC(CC(=O)O)CC21CCOCC2)C=3C=NC=C(F)C3	Diastereomeric mixture														NT	NT		-21.82	-42.24
	272	Z6615	ZINCoo00000jadYf	Z5356306615	C15H14ClN7O	343.77	100	CNC=1C=CC(C(=O)NCC=2C=CN=C(C2)C=3N=NNN3)=C(Cl)C1	Achiral														NT	NT		-40.83	-43.86
	273	Z2579	ZINCle00000j67V7	Z4490842579	C14H14N4O3	286.285	100	OC=1C=C(ON1)C2CN(C2)C(=O)C=3N=CN=C4CCCC43	Achiral														NT	NT		-19.29	-38.32
	274	Z6617	ZINClc00000cd9jR	Z5356306617	C12H13N5O3S	307.328	100	CNC1=NC=C(S1)C(=O)NCCC=2N=CC=C(N2)C(=O)O	Achiral														NT	NT		-34.25	-43.08
	275	Z3213	ZINCpA000006Bvd9	Z5398393213	C18H22BrN3O3	408.289	100	OC(=O)C(CCC=1C=NNC1)NC(=O)CCCCC=2C=CC(Br)=CC2	Racemic or presumed racemic or meso														NT	NT		-26.66	-35.06
	276	Z1364	ZINCpw000006LZfs	Z4322261364	C17H15F3N2O3	352.307	97	CC=1C=NC=C(C1)C(=O)NC(CC(=O)O)CC=2C=C(F)C(F)=CC2F	Racemic or presumed racemic or meso														NT	NT		-24.36	-38.99
	277	Z6264	ZINCpq000005tTDa	Z4577416264	C16H14F3N3O3	353.295	100	CC=1C=C(C=NN1)C(=O)N[C@@H](CC(=O)O)CC=2C=C(F)C(F)=CC2F	Single known enantiomer														NT	NT		-29.14	-41.8
	278	Z6752	ZINCk800000gtUJz	Z5356306752	C13H13ClF3N7O3	407.735	93	CC1(CN(C1)C(=O)C=2C=CC(N)=NC2Cl)C=3N=NNN3.OC(=O)C(F)(F)F	Achiral	trifluoroacetic acid	1	114.023											NT	NT		-25.51	-38.12
	279	Z3202	ZINCoi0000096SSZ	Z5398393202	C18H33N3O3	339.472	90	CCN(CC)CCC(=O)N(C)CCNC(=O)[C@@]1(C)C[C@H]2CC[C@@H]1O2 |&1:16,19,22,r|	Racemic diastereomer with known relative stereochemistry														NT	NT		-24.08	-36.36
	280	Z5736	ZINCor000004B4bn	Z5405525736	C18H17N3O3	323.345	100	CN(C(=O)CC=1C=NC=C(C#N)C1)C=2C=CC=C(CCC(=O)O)C2	Achiral														NT	NT		-26.9	-44.81
	281	Z3140	ZINCpx000006Mh4L	Z5398393140	C16H14BrF2N3O3	414.201	100	CC(F)(F)C=1C=NC=C(C1)C(=O)NC(CC=2C=NC=C(Br)C2)C(=O)O	Racemic or presumed racemic or meso				Y	Y	5SSH	1.15	6.06						NT	NT		-29.87	-38.24
	282	Z6689	ZINCn500000bifGU	Z5356306689	C14H15N5O4	317.3	100	CN1N=CC=2C(=O)NC(CCC(=O)N3CC=C(C3)C(=O)O)=NC12	Achiral				Y	Y	5SSI	1.15	9.23						NT	NT		-32.82	-35.59
	283	Z5740	ZINCno00000broQT	Z5405525740	C14H11FN4O3S	334.325	100	OC(=O)C1=CSC(CCNC(=O)C=2C=C3NC=NC3=CC2F)=N1	Achiral				Y	Y	5SSJ	1.15	4.1						NT	NT		-29.07	-37.73
	284	Z6645	ZINCkk00000cjQyM	Z5356306645	C13H11N3O3S	289.309	95	OC(=O)C1CC(NC(=O)C=2N=CN=C3SC=CC23)C=C1	Diastereomeric mixture				Y	Y	5SSK	1.15	2.82	Y	69.4	1.1	60.4		NT	NT		-23.94	-39.56
	285	Z6604	ZINCmd00000aFU43	Z5356306604	C13H14ClN5O3	323.734	100	CC(CNC(=O)C1=CNN=N1)NC(=O)C=2C=CC(Cl)=C(O)C2	Racemic or presumed racemic or meso														NT	NT		-34.53	-39.91
	286	Z6641	ZINCok00000e1mjP	Z5356306641	C16H26N4O3S	354.467	100	CCOC(C1CCC1)C(=O)N[C@@H](C)CNC(=O)C=2C(C)=NSC2N	Diastereomeric mixture														NT	NT		-29.51	-45.39
	287	Z6742	ZINCoj00000doMWF	Z5356306742	C15H14N6O2S	342.375	100	CN1N=CC=2N=CN=C(NS(=O)(=O)CC=3C=CC(CC#N)=CC3)C12	Achiral				Y	Y	5SSL	1.15	4.61	Y	42.4	1.1	36.9		NT	NT		-27.77	-41.82
NT: Not Tested
* Compounds are considered true it if they showed binding in crystallographic soaking or the HTRF-based binding assay
** Hungarian Root Mean Square Devations between docked and experimentally solved binding poses of molecules were calcualted using DOCK6.
*** Ki estimation from HTRF-derived IC50. ITC measurment of ADPr-conjugated peptide used for HTRF yields Kd of 2.68µM. According to the Cheng-Prusoff approximation and a peptide concentration of 400nM, Ki = IC50/(1+(0.4/2.68))
**** Compounds are considered hits in DSF if a statistically significant (p < 0.05) thermal upshift of at least 0.5˚C was achieved.
